# Supplementary material for: Molecular Prevalence of Equine Parvovirus-Hepatitis in the Sera of Clinically Healthy Horses in South Korea
Source: Vet Sci. 2021 Nov 19;8(11):282. doi: 10.3390/vetsci8110282 (PMC8619122; doi:10.3390/vetsci8110282)
Supplement: Supplementary file 1 [file vetsci-08-00282-s001.zip]

Archive with 1 entries (1 files):
- vetsci-1443023-SI.pdf
